# Supplementary material for: Implementation of a CRISPR-Based System for Gene Regulation in Candida albicans
Source: mSphere. 2019 Feb 13;4(1):e00001-19. doi: 10.1128/mSphere.00001-19 (PMC6374588; doi:10.1128/mSphere.00001-19)
Supplement: TABLE S1 [file mSphere.00001-19-st001.xlsx]

## Sheet: Supplemental Table1-Strains
Name	Name in the manuscript	Lineage	Genotype
CAI4	CAI4	1	ura3D::imm434/ura3D::imm434
RM1000	RM1000#2	2	his1/his1 ura3::imm434/ura3::imm434 iro1::imm434/iro1::imm434
ER-930	CAI4-Cas9	[CAI4] + pNRU-Cas9	ADH1/adh1::pTET-Cas9-URA3
ER-934	CAI4-dCas9	[CAI4] + pNRU-dCas9	ADH1/adh1::pTET--dCas9-URA3
ER-931	CAI4-Cas9-pSNR52-ADE2	[ER-930] + pV1081	ADH1/adh1::pTET-Cas9-URA3 RP10/rp10::sgRNAADE2-SAT1
ER-935	CAI4-dCas9-pSNR52-ADE2	[ER-934] + pV1081	ADH1/adh1::pTET-dCas9-URA3 RP10/rp10::sgRNAADE2-SAT1
ER-990	pCAT1-GFP	[RM1000] + pDH8M-GFP_myc	ARD1/ard1::pCAT1-GFP-HIS1
ER-1159	pCAT1-GFP pSNR52-4	[ER-990] + pV1090-sgRNA4	ARD1/ard1::pCAT1-GFP-HIS2 RP10/rp10::sgRNACAT1-4-SAT1
ER-994	pCAT1-GFP pSNR52-4F	[ER-990] + pV1090-sgRNA4F	ARD1/ard1::pCAT1-GFP-HIS1 RP10/rp10::sgRNACAT1-4F-SAT1
ER-996	pCAT1-GFP pSNR52-6 dCas9	[ER-990] + pV1090-sgRNA6	ARD1/ard1::pCAT1-GFP-HIS1 RP10/rp10::sgRNACAT1-6-SAT1
ER-1178	pCAT1-GFP pSNR52-4 dCas9	[ER-1159] + pNRU-dCas9	ARD1/ard1::pCAT1-GFP-HIS1 RP10/rp10::sgRNACAT1-4-SAT1 ADH1/adh1::pTET-dCas9-URA3
ER-1016	pCAT1-GFP pSNR52-4F dCas9	[ER-994] + pNRU-dCas9	ARD1/ard1::pCAT1-GFP-HIS1 RP10/rp10::sgRNACAT1-4F -SAT1 ADH1/adh1::pTET-dCas9-URA3
ER-1026	pCAT1-GFP pSNR52-6 dCas9	[ER-996] + pNRU-dCas9	ARD1/ard1::pCAT1-GFP-HIS1 RP10/rp10::sgRNACAT1-6-SAT1 ADH1/adh1::pTET-dCas9-URA3
ER-1180	pCAT1-GFPpADH1-tRNA-sgRNA4 dCas9-Gal4	[ER-1159] + pNRU-dCas9-Gal4	ARD1/ard1::pCAT1-GFP-HIS1 RP10/rp10::sgRNACAT1-4-SAT1 ADH1/adh1::pTET-dCas9-Gal4-URA3
ER-1059	pCAT1-GFP pSNR52-4F dCas9-Gal4	[ER-994] + pNRU-dCas9-Gal4	ARD1/ard1::pCAT1-GFP-HIS1 RP10/rp10::sgRNACAT1-4F-SAT1 ADH1/adh1::pTET-dCas9-Gal4-URA3
ER-1064	pCAT1-GFP pSNR52-6 dCas9-Gal4	[ER-996] + pNRU-dCas9-Gal4	ARD1/ard1::pCAT1-GFP-HIS1 RP10/rp10::sgRNACAT1-6_SAT1 ADH1/adh1::pTET-dCas9-Gal4-URA3
ER-1181	pCAT1-GFP pSNR52-4 dCas9-Nrg1	[ER-1159] + pNRU-dCas9-Nrg1	ARD1/ard1::pCAT1-GFP-HIS1 RP10/rp10::sgRNACAT1-4-SAT1 ADH1/adh1::pTET-dCas9-Nrg1-URA3
ER-1048	pCAT1-GFP dCas9	[990] + pNRU-dCas9	ARD1/ard1::pCAT1-GFP-HIS1 ADH1/adh1::pTET-dCas9-URA3
ER-1274	pCAT1-GFP dCas9 pSNR52-4 MS2-MCP-VP64	[1048] + pV1093-scRNA4-MS2-MCP-VP64	ARD1/ard1::pCAT1-GFP-HIS1 ADH1/adh1::pTET-dCas9-URA3 ENO1/eno1::scRNACAT1-4-MCP-VP64-SAT1
ER-1342	pCAT1-GFP dCas9-Gal4	[990] + pNRU-dCas9-Gal4	ARD1/ard1::pCAT1-GFP-HIS1 ADH1/adh1::pTET-dCas9-Gal4-URA3
ER-1345	pCAT1-GFP dCas9-Gal4 pSNR52-4 MS2-MCP-VP64	[1342] + pV1093-scRNA4-MS2-MCP-VP64	ARD1/ard1::pCAT1-GFP-HIS1 ADH1/adh1::pTET-dCas9-Gal4-URA3 ENO1/eno1::scRNACAT1-4-MCP-VP64-SAT1
ER-1081	pCAT1-GFP dCas9-Gal4	[990] + pNIM1RX-dCas9-Gal4	ARD1/ard1::pCAT1-GFP-HIS1 ADH1/adh1::pTET-ptet-dCas9-Gal4-SAT1
ER-1107	pCAT1-GFP dCas9-Gal4 pADH1-tRNA-sgRNA	[1081] + pND494	ARD1/ard1::pCAT1-GFP-HIS1 ADH1/adh1::pTET-Cas9-Gal4-SAT1 RPS1/rps1::sgRNA-URA3
ER-1213	pCAT1-GFP dCas9-Gal4 pADH1-tRNA-sgRNA1	[1081] + pND494-sgRNA1	ARD1/ard1::pCAT1-GFP-HIS1 ADH1/adh1::pTET-dCas9-Gal4-SAT1 RPS1/rps1::sgRNACAT1-1-URA3
ER-1207	pCAT1-GFP dCas9-Gal4 pADH1-tRNA-sgRNA2	[1081] + pND494-sgRNA2	ARD1/ard1::pCAT1-GFP-HIS1 ADH1/adh1::pTET-dCas9-Gal4-SAT1 RPS1/rps1::sgRNACAT1-2-URA3
ER-1208	pCAT1-GFP dCas9-Gal4 pADH1-tRNA-sgRNA3	[1081] + pND494-sgRNA3	ARD1/ard1::pCAT1-GFP-HIS1 ADH1/adh1::pTET-dCas9-Gal4-SAT1 RPS1/rps1::sgRNACAT1-3-URA3
ER-1111	pCAT1-GFP dCas9-Gal4 pADH1-tRNA-sgRNA4	[1081] + pND494-sgRNA4	ARD1/ard1::pCAT1-GFP-HIS1 ADH1/adh1::pTET-dCas9-Gal4-SAT1 RPS1/rps1::sgRNACAT1-4-URA3
ER-1109	pCAT1-GFP dCas9-Gal4 pADH1-tRNA-sgRNAF	[1081] + pND494-sgRNA4F	ARD1/ard1::pCAT1-GFP-HIS1 ADH1/adh1::pTET-dCas9-Gal4-SAT1 RPS1/rps1::sgRNACAT1-4F-URA3
ER-1185	pCAT1-GFP dCas9-Gal4 pADH1-tRNA-sgRNA5	[1081] + pND494-sgRNA5	ARD1/ard1::pCAT1-GFP-HIS1 ADH1/adh1::pTET-dCas9-Gal4-SAT1 RPS1/rps1::sgRNACAT1-5-URA3
ER-1210	pCAT1-GFP dCas9-Gal4 pADH1-tRNA-sgRNA5F	[1081] + pND494-sgRNA5F	ARD1/ard1::pCAT1-GFP-HIS1 ADH1/adh1::pTET-dCas9-Gal4-SAT1 RPS1/rps1::sgRNACAT1-5F-URA3
ER-1121	pCAT1-GFP dCas9-Gal4 pADH1-tRNA-sgRNA6	[1081] + pND494-sgRNA6	ARD1/ard1::pCAT1-GFP-HIS1 ADH1/adh1::pTET-dCas9-Gal4-SAT1 RPS1/rps1::sgRNACAT1-6-URA3
References: 1. Fonzi WA, Irwin MY. 1993. Genetics 134:717-728. 2. Noble SM, Johnson AD. 2005. Eukaryot Cell 4:298-309. https://doi.org/10.1128/EC.4.2.298-309.2005
