# Supplementary material for: Implementation of a CRISPR-Based System for Gene Regulation in Candida albicans
Source: mSphere. 2019 Feb 13;4(1):e00001-19. doi: 10.1128/mSphere.00001-19 (PMC6374588; doi:10.1128/mSphere.00001-19)
Supplement: TABLE S2 [file mSphere.00001-19-st002.xlsx]

## Sheet: Supplemental Table2-Vectors
Vectors used to generate gene reporter strain
Vectors used to express Cas9 or dCas9/dCas9-efectors
Vectors used to express sgRNAs or scRNA
Name	Promoter	Gene	Parental Vector	Marker	Integration region
pDU0-L			1	URA3	ARD1
pDU1-L	pACT1		2	URA3	ARD1
pDU1-GFP_myc	pACT1	GFP-myc	pDU1-L	URA3	ARD1
pDH0-GFP_myc	pACT1	GFP-myc	pDU1-GFP_myc	HIS1	ARD1
pDH0M-GFP_myc		GFP-myc	pDH0-GFP_myc	HIS1	ARD1
pDH8M-GFP_myc	pCAT1	GFP-myc	pDH0M-GFP_myc	HIS1	ARD1
pG-Cas9		Cas9	pGEM-T	AmpR
pG-dCas9		dCas9	pGEM-T	AmpR
pNRU-Cas9	tetO pOP4	Cas9	pNRU	URA3	ADH1
pNRU-dCas9	tetO pOP4	dCas9	pNRU	URA3	ADH1
pNIM1RX-RFP	tetO pOP4	RFP	pNIM1R-RFP	SAT1	ADH1
pNIM1RX-Cas9	tetO pOP4	Cas9	pNIM1RX-RFP	SAT1	ADH1
pNIM1RX-dCas9	tetO pOP4	dCas9	pNIM1RX-RFP	SAT1	ADH1
pG-Gal4		Gal4	pGEM-T	AmpR
pG-Nrg1		Nrg1	pGEM-T	AmpR
pNRU-dCas9-Gal4	tetO pOP4	dCas9-Gal4	pNRU	URA3	ADH1
pNRU-dCas9-Nrg1	tetO pOP4	dCas9-Nrg1	pNRU	URA3	ADH1
pNIM1RX-dCas9-Gal4	tetO pOP4	dCas9-Gal4	pNIM1RX-RFP	SAT1	ADH1
pNIM1RX-dCas9-Nrg1	tetO pOP4	dCas9-Nrg1	pNIM1RX-RFP	SAT1	ADH1
pND494	pADH1		Ng 2017	URA3	RPS1	pADH1 tRNA-sgRNA0
pND494-sgRNA1	pADH1		pND494	URA3	RPS1	pADH1 tRNA-sgRNA1
pND494-sgRNA2	pADH1		pND494	URA3	RPS1	pADH1 tRNA-sgRNA2
pND494-sgRNA3	pADH1		pND494	URA3	RPS1	pADH1 tRNA-sgRNA3
pND494-sgRNA4	pADH1		pND494	URA3	RPS1	pADH1 tRNA-sgRNA4
pND494-sgRNA4F	pADH1		pND494	URA3	RPS1	pADH1 tRNA-sgRNA4F
pND494-sgRNA5	pADH1		pND494	URA3	RPS1	pADH1 tRNA-sgRNA5
pND494-sgRNA5F	pADH1		pND494	URA3	RPS1	pADH1 tRNA-sgRNA5F
pND494-sgRNA6	pADH1		pND494	URA3	RPS1	pADH1 tRNA-sgRNA6
pV1081	pSNR52		3		RP10
pV1090	pSNR52		3	SAT1	RP10	pSNR52-0
pV1090-sgRNA4	pSNR52		pV1090	SAT1	RP10	pSNR52-4
pV1090-sgRNA4F	pSNR52		pV1090	SAT1	RP10	pSNR52-4F
pV1093	pSNR52		3	SAT1	RP10
pUC57-Sc			GenScript
pV1093-MCP-VP64	pSNR52		MCP-VP64	SAT1	RP10	pSNR52-0
pV1093-MS2-MCP-VP64	pSNR52	1xMS2	MCP-VP64	SAT1	RP10	pSNR52-0
pV1093-scRNA4-MS2-MCP-VP64	pSNR52	1xMS2	MCP-VP64	SAT1	RP10	pSNR52-4
References: 1. Urrialde V, Prieto D, Pla J, Alonso-Monge R. 2015. Frontiers in Microbiology 6:118. https://doi.org/10.3389/fmicb.2015.00118 2. Herrero de Dios C, Román E, Diez C, Alonso-Monge R, Pla J. 2013. Fungal Genet Biol 50:21-32. https://doi.org/10.1016/j.fgb.2012.11.001 3. Vyas VK, Barrasa MI, Fink GR. 2015. Sci Adv 1:e1500248. https://doi.org/10.1126/sciadv.1500248
