# Supplementary material for: Implementation of a CRISPR-Based System for Gene Regulation in Candida albicans
Source: mSphere. 2019 Feb 13;4(1):e00001-19. doi: 10.1128/mSphere.00001-19 (PMC6374588; doi:10.1128/mSphere.00001-19)
Supplement: TABLE S3 [file mSphere.00001-19-st003.xlsx]

## Sheet: Supplemental Table3-Oligos
	Oligos for cloning and sequencing
	Name	Sequence (5´-3´)	Notes
	Up-Cas9	GATGTCGACAATGGATAAAAAGTATAGTATTGGTTTAG	Introduces a SalI site for cloning in pNRU
	Rev-Cas9	TTCGCGGCCGCTTATCACTTGTCATCGTCATCC	Introduces a NotI site for cloning in pNRU
	dCas9-O1	CCGTCGACAATGGATAAAAAGTATAGTATTGGTTTAGCTATTGGTACTAACTCTGTGGG	Introduces a SalI site for cloning in pNRU; Makes mutation D10A
	dCas9-O2	GATTGTGGAACTATAGCATCTACATCATAA	Makes H840A, IC from dCas9-O3
	dCas9-O3	TTATGATGTAGATGCTATAGTTCCACAATC	Makes H840A
	dCas9-O4	GATGCGGCCGCTTACTCGAGAACCTTTCTCTTTTTCTTAGG	Introduces a XhoI site at the end of 3xNLS of dCas9 before the STOP Codon and a NotI site for cloning in pNRU vector
	o-seqD10A	CAAAAGAGCACCGATAAGATTCTTT	For D10A and H840A sequencing
	o-seqH840A	GAACACCCAGTGGAAAATACCC	For D10A and H840A sequencing
	Primer_F_F	CTGCCGAGGCTACACGTTTA	For dCAS9 sequencing
	Primer_1_F_F	TGAAGGTGATTTGAACCCAGA	For dCAS9 sequencing
	Primer_2_F_F	ACCAAAGCTCCATTATCAGCATC	For dCAS9 sequencing
	Primer_3_F_F	CCATACTATGTTGGGCCTTTGG	For dCAS9 sequencing
	Primer_4_F_F	TCAGTGGTGTTGAAGACAGATT	For dCAS9 sequencing
	Primer_5_F_F	CAAGTGAGTGGGCAAGGTGA	For dCAS9 sequencing
	Primer_6_F_F	TGATGTAGATGCTATAGTTCCACA	For dCAS9 sequencing
	Primer_7_F_F	TGCTGTAGTTGGAACTGCTT	For dCAS9 sequencing
	Primer_8_F_F	GGTTCAAACTGGTGGTTTCTCA	For dCAS9 sequencing
	Primer_9_F_F	GGTCACCAGAAGATAACGAGCA	For dCAS9 sequencing
	Primer FF 10	TTATTTCTTTTATATCATTA	For dCAS9 sequencing
	Up- CS pV1090/93	GATGCCTTTGGCATAGCTGAAACT	For correct integration in RP10 locus, 100 bp from the cloning site of pV1090 and pV1093 vectors
	Rev-ORFX-comp pV1090 in RP10	CAATGGTGTGCTAATAGGCTACCCCT	For correct integration in RP10 locus
	Rev-int-RPS1	ATAATAGGGGAAACTCTTTGGCG	For correct integration in RPS locus
	o-seq-pV1093	CACGTGATAATTTCACTGGTATGG	For correct sgRNA cloning in pV1090/pV1093 vectors
	o-seq-pND	GGGACCTATTCATCCCTGGTCTTATC	For correct sgRNA cloning in pND494 vector
	Up-pACT1	CTAGTCGACAGCGTCAAAACTAGAGAATAATAAAGAAAAC	Introduces a SalI site for pACT1 amplification and cloning
	Rev-pACT1	GTAGCTAGCTTTGAATGATTATATTTTTTTAATATTAATATCGAG	Introduces a NheI site for pACT1 amplification and cloning
	Up-HIS1	ACTAGTTACCTGGAGGATGAGGAGACAG	Introduces a SpeI site for HIS1 amplification and cloning
	Rev-HIS1	AGTTCACCTGGTACGGTTTCCGCGG	Introduces a SacII site for HIS1 amplification and cloning
	Up-5’ ARD1	GGTACCCTTCCCAGATTTGACCACGGTGTT	Introduces a KpnI site for ARD1 5´region amplification and cloning
	Rev-5’ ARD1	GTCGACCGTACGGATCCTAGGGGGAGGAAAAATCGAAAAAA	Introduces a BamHI BswiI SalI sites for ARD1 5´region amplification and cloning
	Up-pCAT1	GGATCCTAGTGATCATATTATTTTTGCAGTCTAGAA	Introduces a BamHI site for CAT1 1kbp promoter amplification and cloning
	Rev-pCAT1	CGTACGGTAAATGTTGGAGCCATAATAAATAATT	Introduces a BswiI site for CAT1 1kbp promoter amplification and cloning
	Up-NRG1	TTCTCGAGGGTGGTGGTGGTTCCATGCTTTATCAACAATCATATCCAATAAC	Introduces a XhoI site for dCas9 fusion; Amplification of the transcriptional repressor NRG1
	Rev-NRG1	TTCGCGGCCGCCTATACTAGGCTCTTGGTGTTGTATTTTG	Introduces a NotI site for cloning in pNRU; Amplification of the transcriptional repressor NRG1
	Up-GAL4	TTCTCGAGGGTGGTGGTGGTTCCTTGTTTGGTGGCGCCAATTTTAATC	Introduces a XhoI site for dCas9 fusion; Amplification of the transcriptional activator GAL4
	Rev-GAL4	TTCGCGGCCGCTCACTCTTTTTTTGGGTTTGGTGGGG	Introduces a NotI site for cloning in pNRU; Amplification of the transcriptional activator GAL4
	Seq-MCP-VP64	GAACCCAACATATCCAAATCAAAATCG	MCP-VP64 sequencing
	Up-int-ENO1	GTTTCACTACCTTCCCAATAGAGATGAG	PCR verification of Scaffolding integration in ENO1 locus
	Rev-int-pV1093-MCP-VP64-MS2	GCTTGACTTCTTGAATTTGAACTAATCC	PCR verification of Scaffolding integration in ENO1 locus
	Yeast ssDNA oligos for sgRNA and repair template generation
	Name	Sequence (5´-3´)	Notes
	ADE2-NT2-top	TAATGGATAGCAAAACTGTTGGTATTTTAGGAGGTTAATGATTAGGTCGTATGATTGTTGAAGCAG	Generation of ADE2 repair mutagenic template
	ADE2-NT2-bottom	CGGTCTTGATATTCAATCTATGTGCTGCTTCAACAATCATACGACCTAAT	Generation of ADE2 repair mutagenic template
	Up-T4-CAT1-V	ATTTGATTTCCTTTAATAGTTATAGG	For generation V-SgRNA4
	Rev-T4-CAT1-V	AAAACCTATAACTATTAAAGGAAATC	For generation V-SgRNA4
	Up-T4F-CAT1-V	ATTTGCTATAACTATTAAAGGAAATG	For generation V-SgRNA4F
	Rev-T4F-CAT1-V	AAAACATTTCCTTTAATAGTTATAGC	For generation V-SgRNA4F
	Up-T5-CAT1-V	ATTTGTTGTAGAATATATAAATACCG	For generation V-SgRNA5
	Rev-T5-CAT1-V	AAAACGGTATTTATATATTCTACAAC	For generation V-SgRNA5
	Up-T5F-CAT1-V	ATTTGGGTATTTATATATTCTACAAG	For generation V-SgRNA5F
	Rev-T5F-CAT1-V	AAAACTTGTAGAATATATAAATACCC	For generation V-SgRNA5F
	Up-T4-CAT1-ND	ccaatttcctttaatagttatag	For generation ND-SgRNA4
	Rev-T4-CAT1-ND	aacctataactattaaaggaaat	For generation ND-SgRNA4
	Up-T4F-CAT1-ND	ccactataactattaaaggaaat	For generation ND-SgRNA4F
	Rev-T4F-CAT1-ND	aacatttcctttaatagttatag	For generation ND-SgRNA4F
	Up-T5-CAT1-ND	ccattgtagaatatataaatacc	For generation ND-SgRNA5
	Rev-T5-CAT1-ND	aacggtatttatatattctacaa	For generation ND-SgRNA5
	Up-T5F-CAT1-ND	ccaggtatttatatattctacaa	For generation ND-SgRNA5F
	Rev-T5F-CAT1-ND	aacttgtagaatatataaatacc	For generation ND-SgRNA5F
	Up-T6-CAT1-ND	ccatatatataaattattta	For generation ND-SgRNA6
	Rev-T6-CAT1-ND	aactaataaataatttatatata	For generation ND-SgRNA6
